# Supplementary material for: Circulating Human Serum Metabolites Derived from the Intake of a Saffron Extract (Safr’InsideTM) Protect Neurons from Oxidative Stress: Consideration for Depressive Disorders
Source: Nutrients. 2022 Apr 5;14(7):1511. doi: 10.3390/nu14071511 (PMC9002571; doi:10.3390/nu14071511)
Supplement: Supplementary file 1 [file nutrients-14-01511-s001.zip]

Archive with 1 entries (1 files):
- nutrients-1658521-supplementary.pdf
